# Supplementary material for: Ultra-Processed Foods, MASLD, and Cognitive Aging: A Processing-Centered Gut–Liver–Brain Axis Perspective
Source: Nutrients. 2026 Jun 23;18(13):2041. doi: 10.3390/nu18132041 (PMC13363463; doi:10.3390/nu18132041)
Supplement: Supplementary file 1 [file nutrients-18-02041-s001.zip]

Archive with 1 entries (1 files):
- nutrients-4346039-supplementary.pdf
